# Supplementary material for: A Nitric Oxide Regulated Small RNA Controls Expression of Genes Involved in Redox Homeostasis in Bacillus subtilis
Source: PLoS Genet. 2015 Feb 2;11(2):e1004957. doi: 10.1371/journal.pgen.1004957 (PMC4409812; doi:10.1371/journal.pgen.1004957)
Supplement: S1 Table — The experiment was performed in triplicate. The number of replicates in which peptides were detected is given. For spectral counting only peptides with an average ≥ 5 spectra were retained. For MS1 filtering, only those with a P-value ≤ 0.05 were retained. Only proteins showing a ΔroxS/WT ratio ≥ 1.5 fold difference by both methods are included in the final table. The regulon to which the candidates belong is indicated. Potential direct targets are indicated with their rank and prediction program: (C) CopraRNA, (T) TargetRNA, (P) RNApredator. Bold-face type (in gene symbol lane) indicates candidates also found by transcriptome analysis. (XLSX) [file pgen.1004957.s009.xlsx]

## Sheet: Up-regulated proteins
						SPECTRAL COUNTING (Mascot)						MS1 Filtering (Paragon)							GO terms
						Avg #Spectra		# Replicates		Ratio		Avg Area		# Replicates		Ratio
Protein Accession Nr	Gene Symbol	Regulon	Target	Protein Description		WT	ΔroxS	WT	ΔroxS	ΔroxS/WT		WT	ΔroxS	WT	ΔroxS	ΔroxS/WT	p-value		Molecular function	Biological process
sp|P54439|YRKL_BACSU	yrkL			Uncharacterized NAD(P)H oxidoreductase YrkL		1	5.33	2	3	5.33		284000	714000	2	3	2.52	0.0527		GO:0016491: oxidoreductase activity (IEA)	GO:0055114: oxidation-reduction process (IEA)
sp|O34934|PPNK2_BACSU	ppnKB		1 (P), 1 (T)	Probable inorganic polyphosphate/ATP-NAD kinase 2		3.33333	15	2	3	4.5		602338	5.39413e+06	2	3	8.95532	0.00078		GO:0000166: nucleotide binding (IEA) GO:0003951: NAD+ kinase activity (IEA) GO:0005524: ATP binding (IEA) GO:0016301: kinase activity (IEA) GO:0016740: transferase activity (IEA) GO:0046872: metal ion binding (IEA)	GO:0006741: NADP biosynthetic process (IEA) GO:0008152: metabolic process (IEA) GO:0016310: phosphorylation (IEA) GO:0019674: NAD metabolic process (IEA)
sp|O31475|FENR1_BACSU	ycgT	Fur		Ferredoxin--NADP reductase 1		3.33333	13	2	3	3.9		1.1907e+06	3.93518e+06	3	3	3.30493	0.00587		GO:0004324: ferredoxin-NADP+ reductase activity (IEA) GO:0016491: oxidoreductase activity (IEA) GO:0050660: flavin adenine dinucleotide binding (IEA) GO:0050661: NADP binding (IEA)	GO:0055114: oxidation-reduction process (IEA)
sp|P49851|YKHA_BACSU	ykhA		48 (P), 18 (T)	Uncharacterized acyl-CoA thioester hydrolase YkhA		3	10.6667	2	3	3.55556		1.0555e+06	2.77795e+06	3	3	2.63187	0.0269		GO:0016787: hydrolase activity (IEA)	GO:0008152: metabolic process (IEA)
sp|O34737|FLAV_BACSU	ykuN	Fur		Probable flavodoxin-1		2	7	2	3	3.5		610253	2.66936e+06	2	3	4.37419	0.02147		GO:0005506: iron ion binding (IEA) GO:0010181: FMN binding (IEA) GO:0016491: oxidoreductase activity (IEA)	GO:0055114: oxidation-reduction process (IEA)
sp|P46337|IOLR_BACSU	iolR	IolR		HTH-type transcriptional regulator IolR		1.66667	5	2	3	3		308282	2.02646e+06	2	3	6.57338	0.03023		GO:0003677: DNA binding (IEA) GO:0003700: sequence-specific DNA binding transcription factor activity (IEA)	GO:0006351: transcription, DNA-templated (IEA) GO:0006355: regulation of transcription, DNA-templated (IEA)
sp|P06574|RPSB_BACSU	sigB	SigB		RNA polymerase sigma-B factor		2	6	2	3	3		196576	803770	2	3	4.08885	0.02083		GO:0003677: DNA binding (IEA) GO:0003700: sequence-specific DNA binding transcription factor activity (IEA) GO:0016987: sigma factor activity (IEA)	GO:0006351: transcription, DNA-templated (IEA) GO:0006352: DNA-templated transcription, initiation (IEA) GO:0006355: regulation of transcription, DNA-templated (IEA) GO:0006950: response to stress (IEA) GO:0043620: regulation of DNA-templated transcription in response to stress (IMP)
sp|O32223|YVAA_BACSU	yvaA			Uncharacterized oxidoreductase YvaA		2	6	2	3	3		317082	1.05968e+06	2	3	3.34196	0.04363		GO:0016491: oxidoreductase activity (IEA)	GO:0008152: metabolic process (IEA) GO:0055114: oxidation-reduction process (IEA)
sp|O07636|YLAL_BACSU	ylaL			Uncharacterized protein YlaL		3	8.33333	2	3	2.77778		691258	5.22643e+06	2	3	7.56075	0.02684		---	---
sp|P39120|CISY2_BACSU	citZ	CcpA	7 (C)	Citrate synthase 2		5.33333	14.6667	3	3	2.75		699685	3.63412e+06	3	3	5.19394	0.0354		GO:0003824: catalytic activity (IEA) GO:0004108: citrate (Si)-synthase activity (IEA) GO:0016740: transferase activity (IEA) GO:0046912: transferase activity, transferring acyl groups, acyl groups converted into alkyl on transfer (IEA)	GO:0006099: tricarboxylic acid cycle (IEA) GO:0008152: metabolic process (IEA) GO:0044262: cellular carbohydrate metabolic process (IEA)
sp|P0CI76|RTP_BACSU	rtp			Replication termination protein		2	5	1	3	2.5		348061	1.60998e+06	1	3	4.62557	0.03186		GO:0003677: DNA binding (IEA)	GO:0006274: DNA replication termination (IEA)
sp|O31629|YJCG_BACSU	yjcG			UPF0477 protein YjcG		7	17	2	3	2.42857		3.35589e+06	6.93056e+06	3	3	2.06519	0.0447		GO:0003824: catalytic activity (IEA)	GO:0008152: metabolic process (IEA)
sp|P80879|G20U_BACSU	dps	SigB		General stress protein 20U		8.33333	20	3	3	2.4		1.70725e+06	5.38908e+06	3	3	3.15659	0.04536		GO:0008199: ferric iron binding (IEA) GO:0016722: oxidoreductase activity, oxidizing metal ions (IEA)	GO:0006879: cellular iron ion homeostasis (IEA) GO:0006950: response to stress (IEA) GO:0055114: oxidation-reduction process (IEA)
sp|P25971|PYRF_BACSU	pyrF	PyrR		Orotidine 5'-phosphate decarboxylase		13	31	3	3	2.38462		3.40165e+06	9.44096e+06	3	3	2.7754	0.01507		GO:0003824: catalytic activity (IEA) GO:0004590: orotidine-5'-phosphate decarboxylase activity (IEA) GO:0016829: lyase activity (IEA) GO:0016831: carboxy-lyase activity (IEA)	GO:0006207: 'de novo' pyrimidine nucleobase biosynthetic process (IEA) GO:0006221: pyrimidine nucleotide biosynthetic process (IEA) GO:0008152: metabolic process (IEA) GO:0044205: 'de novo' UMP biosynthetic process (IEA)
sp|Q795U4|YTKL_BACSU	ytkL	SigB		UPF0173 metal-dependent hydrolase YtkL		3.66667	8.66667	2	3	2.36364		926362	2.23856e+06	3	3	2.41651	0.0171		GO:0016787: hydrolase activity (IEA)	GO:0008152: metabolic process (IEA)
sp|P96729|YWSB_BACSU	ywsB			Cell wall-binding protein YwsB		3	7	3	3	2.33333		897593	4.8175e+06	3	3	5.36713	0.03716		---	---
sp|O07603|YHFE_BACSU	yhfE			Putative aminopeptidase YhfE		3.33333	7.66667	3	3	2.3		169388	801579	3	3	4.73219	0.02428		GO:0004177: aminopeptidase activity (IEA) GO:0008233: peptidase activity (IEA) GO:0008237: metallopeptidase activity (IEA) GO:0016787: hydrolase activity (IEA) GO:0046872: metal ion binding (IEA)	GO:0006508: proteolysis (IEA)
sp|P50829|YPQE_BACSU	ypqE			Putative phosphotransferase enzyme IIA component YpqE		3	6.66667	2	3	2.22222		1.76749e+06	3.92646e+06	3	3	2.22148	0.04648		GO:0005351: sugar:hydrogen symporter activity (IEA) GO:0016301: kinase activity (IEA) GO:0016740: transferase activity (IEA)	GO:0006810: transport (IEA) GO:0006812: cation transport (IEA) GO:0008643: carbohydrate transport (IEA) GO:0009401: phosphoenolpyruvate-dependent sugar phosphotransferase system (IEA) GO:0015992: proton transport (IEA) GO:0016310: phosphorylation (IEA) GO:0034219: carbohydrate transmembrane transport (IEA) GO:0034220: ion transmembrane transport (IEA) GO:0055085: transmembrane transport (IEA)
sp|P39605|NFRA1_BACSU	nfrA	SigD		FMN reductase (NADPH)		6.33333	14	3	3	2.21053		1.33008e+06	3.13187e+06	3	3	2.35466	0.02009		GO:0016491: oxidoreductase activity (IEA) GO:0052873: FMN reductase (NADPH) activity (IEA)	GO:0055114: oxidation-reduction process (IEA)
sp|P45693|SP5S_BACSU	spoVS	SigH		Stage V sporulation protein S		5.33333	11.6667	3	3	2.1875		869013	1.71572e+07	3	3	19.7433	0.00597		---	GO:0000917: barrier septum assembly (IEA) GO:0007049: cell cycle (IEA) GO:0030435: sporulation resulting in formation of a cellular spore (IEA) GO:0051301: cell division (IEA)
sp|P40409|FEUA_BACSU	feuA	Fur/Btr		Iron-uptake system-binding protein		9.33333	20	3	3	2.14286		2.51599e+06	6.86191e+06	3	3	2.72732	0.02912		---	GO:0006810: transport (IEA) GO:0006811: ion transport (IEA) GO:0055072: iron ion homeostasis (IEA)
sp|P25983|PYRK_BACSU	pyrK	PyrR		Dihydroorotate dehydrogenase B (NAD(+)), electron transfer subunit		5	10.6667	3	3	2.13333		1.88299e+06	4.31183e+06	3	3	2.28989	0.04931		GO:0009055: electron carrier activity (IEA) GO:0016491: oxidoreductase activity (IEA) GO:0046872: metal ion binding (IEA) GO:0050660: flavin adenine dinucleotide binding (IEA) GO:0051536: iron-sulfur cluster binding (IEA) GO:0051537: 2 iron, 2 sulfur cluster binding (IEA)	GO:0006221: pyrimidine nucleotide biosynthetic process (IEA) GO:0044205: 'de novo' UMP biosynthetic process (IEA) GO:0055114: oxidation-reduction process (IEA)
sp|O07001|YVDT_BACSU	yvdT			Uncharacterized HTH-type transcriptional regulator YvdT		2.66667	5.66667	2	3	2.125		592657	1.68315e+06	2	3	2.84001	0.0338		GO:0003677: DNA binding (IEA)	GO:0006351: transcription, DNA-templated (IEA) GO:0006355: regulation of transcription, DNA-templated (IEA)
sp|P55179|PEPT_BACSU	pepT			Peptidase T		5	10	3	3	2		639512	1.9376e+06	3	3	3.02982	0.04012		GO:0004177: aminopeptidase activity (IEA) GO:0008233: peptidase activity (IEA) GO:0008237: metallopeptidase activity (IEA) GO:0008270: zinc ion binding (IEA) GO:0016787: hydrolase activity (IEA) GO:0045148: tripeptide aminopeptidase activity (IEA) GO:0046872: metal ion binding (IEA)	GO:0006508: proteolysis (IEA) GO:0006518: peptide metabolic process (IEA) GO:0008152: metabolic process (IEA)
sp|P14194|CTC_BACSU	ctc	SigA		General stress protein CTC		10.6667	21.3333	3	3	2		4.02988e+06	1.02266e+07	3	3	2.5377	0.02844		GO:0003723: RNA binding (IEA) GO:0003735: structural constituent of ribosome (IEA) GO:0008097: 5S rRNA binding (IEA) GO:0019843: rRNA binding (IEA)	GO:0006412: translation (IEA) GO:0006950: response to stress (IEA,IEP)
sp|P70949|YITW_BACSU	yitW			MIP18 family protein YitW		3	6	3	3	2		1.37205e+06	2.8735e+06	3	3	2.0943	0.0448		---	---
sp|P45941|YQCF_BACSU	yqcF	SpoOA		Antitoxin YqcF		4.66667	9.33333	3	3	2		1.28318e+06	2.30769e+06	3	3	1.79841	0.01152		---	---
sp|P80865|SUCD_BACSU	sucD		54 (C), 46 (T)	Succinyl-CoA ligase [ADP-forming] subunit alpha		8.33333	16	3	3	1.92		4.78907e+06	9.70244e+06	3	3	2.02596	0.0129		GO:0000166: nucleotide binding (IEA) GO:0003824: catalytic activity (IEA) GO:0003878: ATP citrate synthase activity (IEA) GO:0004775: succinate-CoA ligase (ADP-forming) activity (IEA) GO:0005524: ATP binding (IEA) GO:0016874: ligase activity (IEA) GO:0048037: cofactor binding (IEA)	GO:0006099: tricarboxylic acid cycle (IEA) GO:0008152: metabolic process (IEA)
sp|P54441|YRKN_BACSU	yrkN			Uncharacterized protein YrkN		6	11.3333	3	3	1.88889		2.12473e+06	5.73952e+06	3	3	2.70129	0.0340833		GO:0008080: N-acetyltransferase activity (IEA)	GO:0008152: metabolic process (IEA)
sp|O34589|FLAW_BACSU	ykuP	Fur		Probable flavodoxin-2		6	11.3333	3	3	1.88889		2.01524e+06	4.84836e+06	3	3	2.40585	0.03433		GO:0005506: iron ion binding (IEA) GO:0009055: electron carrier activity (IEA) GO:0010181: FMN binding (IEA) GO:0016491: oxidoreductase activity (IEA)	GO:0055114: oxidation-reduction process (IEA)
sp|O34394|YJJA_BACSU	yjjA			Uncharacterized protein YjjA		4.66667	8.66667	3	3	1.85714		782524	2.05671e+06	3	3	2.62831	0.02709		GO:0004852: uroporphyrinogen-III synthase activity (IEA)	GO:0033014: tetrapyrrole biosynthetic process (IEA)
sp|P36946|RBSD_BACSU	rbsD	CcpA/AbrB		D-ribose pyranase		6	11	3	3	1.83333		1.78976e+06	4.64585e+06	3	3	2.5958	0.03528		GO:0016853: isomerase activity (IEA) GO:0016872: intramolecular lyase activity (IEA) GO:0048029: monosaccharide binding (IEA)	GO:0005975: carbohydrate metabolic process (IEA) GO:0005996: monosaccharide metabolic process (IEA) GO:0019303: D-ribose catabolic process (IEA)
sp|P80239|AHPC_BACSU	ahpC	PerR		Alkyl hydroperoxide reductase subunit C		99.3333	180.333	3	3	1.81544		3.01992e+07	7.76791e+07	3	3	2.57222	0.05356		GO:0004601: peroxidase activity (IEA) GO:0016209: antioxidant activity (IEA) GO:0016491: oxidoreductase activity (IEA) GO:0051920: peroxiredoxin activity (IEA)	GO:0006950: response to stress (IEA) GO:0006979: response to oxidative stress (IEA) GO:0055114: oxidation-reduction process (IEA)
sp|P38049|HMOB_BACSU	hmoB			Heme-degrading monooxygenase HmoB		5.33333	9.66667	3	3	1.8125		1.33799e+06	3.62557e+06	3	3	2.70971	0.03292		GO:0004392: heme oxygenase (decyclizing) activity (IEA) GO:0004497: monooxygenase activity (IEA) GO:0016491: oxidoreductase activity (IEA) GO:0046872: metal ion binding (IEA)	GO:0055114: oxidation-reduction process (IEA)
sp|P26497|SP0J_BACSU	spo0J			Stage 0 sporulation protein J		12.6667	22.6667	3	3	1.78947		2.54006e+06	3.95188e+06	3	3	1.55582	0.02343		GO:0003677: DNA binding (IEA)	GO:0007059: chromosome segregation (IEA,IMP) GO:0030435: sporulation resulting in formation of a cellular spore (IEA) GO:0045881: positive regulation of sporulation resulting in formation of a cellular spore (IGI)
sp|O34593|YJQA_BACSU	yjqA			Uncharacterized protein YjqA		4.66667	8.33333	3	3	1.78571		828714	1.95971e+06	3	3	2.36476	0.02717		---	---
sp|Q45498|YKTB_BACSU	yktB			UPF0637 protein YktB		6	10.6667	3	3	1.77778		1.19244e+06	2.81719e+06	3	3	2.36253	0.0099		---	---
sp|P54154|MSRA_BACSU	msrA			Peptide methionine sulfoxide reductase MsrA		5.66667	10	3	3	1.76471		768299	2.11973e+06	3	3	2.75899	0.03789		GO:0008113: peptide-methionine (S)-S-oxide reductase activity (IEA) GO:0016491: oxidoreductase activity (IEA) GO:0016671: oxidoreductase activity, acting on a sulfur group of donors, disulfide as acceptor (IEA)	GO:0006464: cellular protein modification process (IEA) GO:0006979: response to oxidative stress (IEA) GO:0030091: protein repair (IEA) GO:0055114: oxidation-reduction process (IEA)
sp|O07608|LPLJ_BACSU	lplJ			Lipoate-protein ligase LplJ		15	25.6667	3	3	1.71111		1.96615e+06	4.90182e+06	3	3	2.49311	0.03005		GO:0000166: nucleotide binding (IEA) GO:0003824: catalytic activity (IEA) GO:0005524: ATP binding (IEA) GO:0016740: transferase activity (IEA) GO:0016874: ligase activity (IEA) GO:0016979: lipoate-protein ligase activity (IDA) GO:0017118: lipoyltransferase activity (IDA)	GO:0006464: cellular protein modification process (IEA) GO:0009249: protein lipoylation (IDA,IEA)
sp|P54607|YHCW_BACSU	yhcW			Uncharacterized protein YhcW		3.33333	5.66667	3	3	1.7		480803	1.18285e+06	3	3	2.46015	0.02196		GO:0016787: hydrolase activity (IEA)	GO:0008152: metabolic process (IEA)
sp|O07609|YHFK_BACSU	yhfK			Uncharacterized sugar epimerase YhfK		13.3333	22.6667	3	3	1.7		4.53812e+06	1.02466e+07	3	3	2.25789	0.03215		GO:0016829: lyase activity (IEA)	GO:0008152: metabolic process (IEA)
sp|P54470|PDRP_BACSU	yqfL	YqfL		Putative pyruvate, phosphate dikinase regulatory protein		7.33333	12.3333	3	3	1.68182		1.74097e+06	3.17541e+06	3	3	1.82393	0.03617		GO:0000166: nucleotide binding (IEA) GO:0004674: protein serine/threonine kinase activity (IEA) GO:0005524: ATP binding (IEA) GO:0016301: kinase activity (IEA) GO:0016740: transferase activity (IEA) GO:0016772: transferase activity, transferring phosphorus-containing groups (IEA)	GO:0006468: protein phosphorylation (IEA) GO:0016310: phosphorylation (IEA)
sp|P37958|MECA1_BACSU	mecA	SigA		Adapter protein MecA 1		4	6.66667	3	3	1.66667		1.09708e+06	3.0935e+06	3	3	2.81977	0.04344		GO:0005515: protein binding (IPI) GO:0030674: protein binding, bridging (IEA)	GO:0030420: establishment of competence for transformation (IEA) GO:0030435: sporulation resulting in formation of a cellular spore (IEA) GO:0042174: negative regulation of sporulation resulting in formation of a cellular spore (IEA) GO:0045808: negative regulation of establishment of competence for transformation (IEA)
sp|O32078|YUAE_BACSU	yuaE			Uncharacterized protein YuaE		6.66667	11	3	3	1.65		2.37808e+06	3.81171e+06	3	3	1.60285	0.04176		---	---
sp|P54173|YPJQ_BACSU	ypjQ			Uncharacterized protein YpjQ		5.66667	9.33333	3	3	1.64706		605747	1.60267e+06	3	3	2.64578	0.0308		GO:0008962: phosphatidylglycerophosphatase activity (IEA)	GO:0006629: lipid metabolic process (IEA) GO:0016311: dephosphorylation (IEA)
sp|O07081|YRDC_BACSU	yrdC			Uncharacterized isochorismatase family protein YrdC		5.66667	9.33333	3	3	1.64706		919638	2.39488e+06	3	3	2.60415	0.04593		GO:0003824: catalytic activity (IEA) GO:0016787: hydrolase activity (IEA)	GO:0008152: metabolic process (IEA)
sp|P25972|PYRE_BACSU	pyrE	PyrR		Orotate phosphoribosyltransferase		7.33333	12	3	3	1.63636		2.62695e+06	8.45105e+06	3	3	3.21706	0.02006		GO:0000287: magnesium ion binding (IEA) GO:0004588: orotate phosphoribosyltransferase activity (IEA) GO:0016740: transferase activity (IEA) GO:0016757: transferase activity, transferring glycosyl groups (IEA)	GO:0006221: pyrimidine nucleotide biosynthetic process (IEA) GO:0009116: nucleoside metabolic process (IEA) GO:0044205: 'de novo' UMP biosynthetic process (IEA)
sp|O32174|GCSH_BACSU	gcvH			Glycine cleavage system H protein		12.3333	20	3	3	1.62162		3.69098e+06	6.23461e+06	3	3	1.68915	0.032226		---	GO:0006546: glycine catabolic process (IEA) GO:0009107: lipoate biosynthetic process (IMP) GO:0009249: protein lipoylation (IEA,IMP) GO:0019464: glycine decarboxylation via glycine cleavage system (IEA)
sp|P54519|YQHY_BACSU	yqhY			Uncharacterized protein YqhY		7	11.3333	3	3	1.61905		2.94415e+06	5.42011e+06	3	3	1.84098	0.02988		---	---
sp|O31534|HMOA_BACSU	hmoA	Fur		Heme-degrading monooxygenase HmoA		8.66667	14	3	3	1.61538		5.9687e+06	1.71499e+07	3	3	2.8733	0.02992		GO:0004392: heme oxygenase (decyclizing) activity (IEA) GO:0004497: monooxygenase activity (IEA) GO:0016491: oxidoreductase activity (IEA) GO:0046872: metal ion binding (IEA)	GO:0055114: oxidation-reduction process (IEA)
sp|P80864|TPX_BACSU	tpx			Probable thiol peroxidase		29	46.6667	3	3	1.6092		2.21184e+07	3.88655e+07	3	3	1.75716	0.01149		GO:0004601: peroxidase activity (IEA) GO:0008379: thioredoxin peroxidase activity (IEA) GO:0016209: antioxidant activity (IEA) GO:0016491: oxidoreductase activity (IEA) GO:0016684: oxidoreductase activity, acting on peroxide as acceptor (IEA)	GO:0045454: cell redox homeostasis (IEA) GO:0055114: oxidation-reduction process (IEA)
sp|O34594|CY551_BACSU	cccB			Cytochrome c-551		3.33333	5.33333	3	3	1.6		1.13523e+06	2.32649e+06	3	3	2.04935	0.0329		GO:0005506: iron ion binding (IEA) GO:0009055: electron carrier activity (IEA) GO:0020037: heme binding (IEA) GO:0046872: metal ion binding (IEA)	GO:0055114: oxidation-reduction process (IEA)
sp|Q7BVT7|YERC_BACSU	yerC	SpoOA		Uncharacterized protein YerC		14	22.3333	3	3	1.59524		2.71004e+06	5.05734e+06	3	3	1.86615	0.0201683		GO:0003700: sequence-specific DNA binding transcription factor activity (IEA) GO:0043565: sequence-specific DNA binding (IEA)	GO:0006355: regulation of transcription, DNA-templated (IEA)
sp|P96611|YDBP_BACSU	ydbP	SigB		Thioredoxin-like protein YdbP		12.6667	20	3	3	1.57895		9.89159e+06	1.98571e+07	3	3	2.00747	0.03283		GO:0015035: protein disulfide oxidoreductase activity (IEA)	GO:0006662: glycerol ether metabolic process (IEA) GO:0045454: cell redox homeostasis (IEA) GO:0055114: oxidation-reduction process (IEA)
sp|P96741|YWTE_BACSU	ywtE			Uncharacterized protein YwtE		4.66667	7.33333	2	3	1.57143		1.4676e+06	2.61863e+06	3	3	1.78429	0.0437		GO:0003824: catalytic activity (IEA) GO:0016787: hydrolase activity (IEA) GO:0016791: phosphatase activity (IBA)	GO:0008152: metabolic process (IEA) GO:0016311: dephosphorylation (IBA)
sp|P80871|GS14_BACSU	ywrO			General stress protein 14		10.6667	16.6667	3	3	1.5625		2.42683e+06	5.37614e+06	3	3	2.21529	0.02168		GO:0016491: oxidoreductase activity (IEA)	GO:0006950: response to stress (IEA) GO:0055114: oxidation-reduction process (IEA)
sp|Q45495|DEF2_BACSU	defB			Peptide deformylase 2		8.33333	13	3	3	1.56		2.29093e+06	3.69337e+06	3	3	1.61217	0.02388		GO:0005506: iron ion binding (IEA) GO:0016787: hydrolase activity (IEA) GO:0042586: peptide deformylase activity (IEA) GO:0046872: metal ion binding (IEA)	GO:0006412: translation (IEA)
sp|P94551|ETFA_BACSU	etfA		4 (C)	Electron transfer flavoprotein subunit alpha		4.33333	6.66667	3	3	1.53846		157820	1.36463e+06	3	3	8.64676	0.00041		GO:0009055: electron carrier activity (IEA) GO:0050660: flavin adenine dinucleotide binding (IEA)	GO:0055114: oxidation-reduction process (IEA)
sp|O32245|YVBH_BACSU	yvbH			Uncharacterized protein YvbH		5.66667	8.66667	3	3	1.52941		1.29647e+06	2.66983e+06	3	3	2.0593	0.05254		---	---
sp|O32099|BZRD_BACSU	yueD			Benzil reductase ((S)-benzoin forming)		7	10.6667	3	3	1.52381		1.66807e+06	3.70124e+06	3	3	2.21888	0.04801		GO:0016491: oxidoreductase activity (IEA)	GO:0008152: metabolic process (IEA) GO:0055114: oxidation-reduction process (IEA)
sp|P94521|YSDC_BACSU	ysdC			Putative aminopeptidase YsdC		4	6	2	3	1.5		718762	1.49616e+06	2	3	2.08158	0.03941		GO:0004177: aminopeptidase activity (IEA) GO:0008233: peptidase activity (IEA) GO:0008237: metallopeptidase activity (IEA) GO:0016787: hydrolase activity (IEA) GO:0046872: metal ion binding (IEA)	GO:0006508: proteolysis (IEA)
sp|Q796Y8|BCP_BACSU	ygaF			Putative peroxiredoxin YgaF		14	21	3	3	1.5		3.40198e+06	6.31544e+06	3	3	1.8564	0.04059		GO:0004601: peroxidase activity (IEA) GO:0016209: antioxidant activity (IEA) GO:0016491: oxidoreductase activity (IEA) GO:0051920: peroxiredoxin activity (IEA)	GO:0055114: oxidation-reduction process (IEA)
sp|P54182|YPOP_BACSU	ypoP			Uncharacterized HTH-type transcriptional regulator YpoP		5.33333	8	3	3	1.5		647204	1.11093e+06	2	3	1.7165	0.046664		GO:0003677: DNA binding (IEA) GO:0003700: sequence-specific DNA binding transcription factor activity (IEA)	GO:0006351: transcription, DNA-templated (IEA) GO:0006355: regulation of transcription, DNA-templated (IEA)
Legend:
Target: Targets predicted by TargetRNA2 (T), RNApredator (P) and CopraRNA (C) are given, preceded by their ranks
# Replicates: Number of replicates in which peptides were detected
Avg # Spectra: Average number of spectra in the three experiments
bold: candidate found in both proteome and transcriptome

## Sheet: Non-regulated proteins
		SPECTRAL COUNTING (Mascot)						MS1 Filtering (Paragon)
		Avg #Spectra		# Replicates		Ratio		Avg Area		# Replicates		Ratio
Protein Accession Nr		WT	ΔroxS	WT	ΔroxS	ΔroxS/WT		WT	ΔroxS	WT	ΔroxS	ΔroxS/WT	p-value
sp|C0SP85|YUKE_BACSU		16.3333	16.6667	3	3	1.02041		5.05602e+06	7.98827e+06	3	3	1.57995	0.046754
sp|C0SP94|YHFQ_BACSU		29	36	3	3	1.24138		6.67099e+06	1.10964e+07	3	3	1.66338	0.02754
sp|O06746|YITK_BACSU		14	17	3	3	1.21429		3.95945e+06	6.30976e+06	3	3	1.59359	0.04428
sp|O07513|HIT_BACSU		16.6667	21	3	3	1.26		6.83241e+06	1.21258e+07	3	3	1.77474	0.017222
sp|O07638|YLAN_BACSU		9	9	3	3	1		1.18906e+06	2.17194e+06	3	3	1.82661	0.0343
sp|O31567|YFIY_BACSU		31.3333	43.3333	3	3	1.38298		6.87766e+06	1.26174e+07	3	3	1.83454	0.02528
sp|O31571|YFHC_BACSU		35	50	3	3	1.42857		8.6406e+06	1.80397e+07	3	3	2.08778	0.03666
sp|O31740|RIMM_BACSU		9.66667	11	3	3	1.13793		2.81669e+06	4.41664e+06	3	3	1.56802	0.04302
sp|O31818|YNZC_BACSU		6.33333	6.66667	3	3	1.05263		1.86592e+06	3.08988e+06	3	3	1.65596	0.01802
sp|O31848|YOZC_BACSU		7	8	3	3	1.14286		1.64352e+06	2.64968e+06	3	3	1.6122	0.0437783
sp|O32023|YQZC_BACSU		5.66667	7	3	3	1.23529		1.27085e+06	2.73177e+06	3	3	2.14956	0.05332
sp|O32033|URK_BACSU		4.66667	5.33333	3	3	1.14286		1.4417e+06	2.25232e+06	3	3	1.56226	0.02235
sp|O32210|GR_BACSU		29.6667	41	3	3	1.38202		7.79375e+06	1.48488e+07	3	3	1.90522	0.03363
sp|O32247|YVBJ_BACSU		15.3333	18.3333	3	3	1.19565		2.37686e+06	3.23722e+06	3	3	1.36197	0.032316
sp|O32248|YVBK_BACSU		5	7	2	3	1.4		755100	1.82029e+06	2	3	2.41066	0.051265
sp|O34318|YLOU_BACSU		4	5.33333	3	3	1.33333		952783	1.56907e+06	3	3	1.64683	0.01559
sp|O34328|KGUA_BACSU		9	12.3333	3	3	1.37037		3.94511e+06	6.11547e+06	3	3	1.55014	0.026996
sp|O34338|MNTB_BACSU		7.33333	9	3	3	1.22727		2.38074e+06	3.91692e+06	3	3	1.64525	0.0389283
sp|O34385|MNTA_BACSU		19	25.6667	3	3	1.35088		5.91339e+06	9.15384e+06	3	3	1.54799	0.02859
sp|O34445|YLBN_BACSU		4.33333	5	3	3	1.15385		1.06987e+06	2.31336e+06	3	3	2.16227	0.00432
sp|O34782|YVRD_BACSU		8.66667	10.6667	3	3	1.23077		1.6783e+06	2.82875e+06	3	3	1.68549	0.01163
sp|O34872|YTIB_BACSU		10.3333	14	3	3	1.35484		2.82963e+06	4.6227e+06	3	3	1.63368	0.03539
sp|P02394|RL7_BACSU		818.667	934.333	3	3	1.14129		1.03158e+08	1.83851e+08	3	3	1.78222	0.04663
sp|P08164|NADE_BACSU		33.6667	44	3	3	1.30693		1.16385e+07	1.83727e+07	3	3	1.57861	0.020958
sp|P12874|RS17_BACSU		195	247.333	3	3	1.26838		8.50202e+06	2.06418e+07	3	3	2.42787	0.00077
sp|P13800|DEGU_BACSU		29.6667	36.6667	3	3	1.23596		9.11052e+06	1.66337e+07	3	3	1.82577	0.02704
sp|P14802|YOXD_BACSU		28.3333	42	3	3	1.48235		7.88032e+06	1.18355e+07	3	3	1.50191	0.00017
sp|P14949|THIO_BACSU		24.3333	35	3	3	1.43836		1.64338e+07	3.19666e+07	3	3	1.94518	0.01764
sp|P16971|RECA_BACSU		43.6667	48	3	3	1.09924		5.81546e+06	8.85954e+06	3	3	1.52345	0.0003
sp|P17903|RSBV_BACSU		11.6667	16	3	3	1.37143		3.70507e+06	6.91894e+06	3	3	1.86742	0.00379
sp|P24281|YAAK_BACSU		10.6667	15	3	3	1.40625		1.22199e+06	1.82468e+06	3	3	1.4932	0.043445
sp|P27876|TPIS_BACSU		118.333	163.667	3	3	1.3831		2.25584e+07	3.71738e+07	3	3	1.64789	0.012828
sp|P28822|DHPS_BACSU		6.66667	9.66667	3	3	1.45		1.3057e+06	3.1988e+06	3	3	2.44988	0.01953
sp|P29252|HPPK_BACSU		6	5.66667	3	3	0.944444		470732	849331	3	3	1.80428	0.04571
sp|P32728|YLXR_BACSU		6.66667	9.33333	3	3	1.4		1.1466e+06	1.6416e+06	3	3	1.43171	0.034478
sp|P35163|RESD_BACSU		18.3333	20	3	3	1.09091		5.34004e+06	6.99229e+06	3	3	1.30941	0.039554
sp|P36945|RBSK_BACSU		12	16.6667	3	3	1.38889		2.25398e+06	4.41574e+06	3	3	1.95909	0.02449
sp|P36949|RBSB_BACSU		22.3333	30	3	3	1.34328		1.00405e+07	1.9648e+07	3	3	1.95688	0.03012
sp|P37478|YYCF_BACSU		8.66667	10.6667	3	3	1.23077		2.23447e+06	3.34091e+06	3	3	1.49517	0.05162
sp|P37566|YACD_BACSU		7	7.66667	3	3	1.09524		1.43226e+06	2.4474e+06	3	3	1.70878	0.04993
sp|P37580|FHUD_BACSU		21	31.3333	3	3	1.49206		4.6289e+06	8.15956e+06	3	3	1.76274	0.018
sp|P38424|ENGB_BACSU		16.6667	20.3333	3	3	1.22		4.10287e+06	7.58013e+06	3	3	1.84752	0.04615
sp|P38494|RS1H_BACSU		64	95	3	3	1.48438		1.46785e+07	2.68431e+07	3	3	1.82873	0.02086
sp|P39586|YWBC_BACSU		9.33333	12.3333	3	3	1.32143		1.92476e+06	4.06894e+06	3	3	2.114	0.00591
sp|P39594|THIE_BACSU		3.66667	5	3	3	1.36364		876091	2.6709e+06	3	3	3.04866	0.03584
sp|P39596|EFEM_BACSU		38.3333	49.6667	3	3	1.29565		8.09879e+06	1.3897e+07	3	3	1.71594	0.02341
sp|P39760|KTRC_BACSU		6	7.33333	3	3	1.22222		956154	2.94567e+06	3	3	3.08075	0.04852
sp|P39765|PYRR_BACSU		15.6667	19.6667	3	3	1.25532		7.78257e+06	1.22995e+07	3	3	1.58039	0.011034
sp|P39914|YTXJ_BACSU		10.6667	15	3	3	1.40625		4.53725e+06	7.71675e+06	3	3	1.70075	0.02695
sp|P40779|YTXG_BACSU		5.66667	6.66667	3	3	1.17647		992073	1.68826e+06	3	3	1.70175	0.00915
sp|P42199|TCYA_BACSU		27.3333	33.3333	3	3	1.21951		5.67045e+06	8.59214e+06	3	3	1.51525	0.027108
sp|P42955|YSLB_BACSU		6	8.33333	3	3	1.38889		586930	1.07669e+06	3	3	1.83444	0.01345
sp|P45872|RF1_BACSU		31	35.6667	3	3	1.15054		4.08518e+06	5.41412e+06	3	3	1.32531	0.051606
sp|P46920|OPUAA_BACSU		6.66667	8.33333	3	3	1.25		860111	1.37405e+07	3	3	15.9752	0.01401
sp|P49814|MDH_BACSU		29.6667	41	3	3	1.38202		8.81124e+06	1.61114e+07	3	3	1.8285	0.0431
sp|P54382|FOLD_BACSU		16	20.6667	3	3	1.29167		4.48009e+06	7.10292e+06	3	3	1.58544	0.01183
sp|P54421|LYTE_BACSU		22.3333	28	3	3	1.25373		7.15176e+06	1.01898e+07	3	3	1.42479	0.05249
sp|P54510|YQHL_BACSU		9.33333	10	3	3	1.07143		4.57186e+06	8.40494e+06	3	3	1.83841	0.05317
sp|P54941|YXEB_BACSU		26.6667	36.6667	3	3	1.375		1.05665e+07	2.10022e+07	3	3	1.98762	0.00102
sp|P55872|IF3_BACSU		29	29.6667	3	3	1.02299		2.12945e+07	3.50185e+07	3	3	1.64448	0.038536
sp|P71021|DIV4A_BACSU		16.6667	21.3333	3	3	1.28		8.01202e+06	9.41589e+06	3	3	1.17522	0.04481
sp|P80244|CLPP_BACSU		22.6667	28	3	3	1.23529		2.26767e+07	3.78402e+07	3	3	1.66869	0.03626
sp|P80866|V296_BACSU		76.6667	108	3	3	1.4087		1.50473e+07	2.4964e+07	3	3	1.65904	0.01429
sp|P80886|SUCC_BACSU		47	66.3333	3	3	1.41135		1.08518e+07	2.04504e+07	3	3	1.88452	0.04303
sp|P94421|YCLQ_BACSU		43.6667	60.6667	3	3	1.38931		1.24064e+07	2.25054e+07	3	3	1.81402	0.03222
sp|P94431|YCNI_BACSU		6.33333	6	3	3	0.947368		1.26629e+06	2.0182e+06	3	3	1.59379	0.0196267
sp|P94584|FABZ_BACSU		10	10	3	3	1		4.75645e+06	6.14033e+06	3	3	1.29095	0.0324183
sp|Q06753|YACO_BACSU		9	13	3	3	1.44444		3.48441e+06	5.69056e+06	3	3	1.63315	0.030946
sp|Q06796|RL11_BACSU		91.3333	97.3333	3	3	1.06569		7.13196e+07	2.14972e+07	3	3	0.301421	0.02052
sp|Q45549|NRDR_BACSU		5.66667	7	3	3	1.23529		634707	1.55647e+06	3	3	2.45227	0.02767
sp|O34607|SDHA_BACSU		3	5	3	3	1.66667		616112	902074	3	3	1.46414	0.0358133
