# Supplementary material for: A Nitric Oxide Regulated Small RNA Controls Expression of Genes Involved in Redox Homeostasis in Bacillus subtilis
Source: PLoS Genet. 2015 Feb 2;11(2):e1004957. doi: 10.1371/journal.pgen.1004957 (PMC4409812; doi:10.1371/journal.pgen.1004957)
Supplement: S2 Table — The experiment was performed in duplicate. Only mRNAs showing a ΔroxS/WT ratio ≥ 2.0 fold and a q-value ≤ 0.05 are included in the final table. The regulon to which the candidates belong is indicated. Potential direct targets are indicated with their rank and prediction program: (C) CopraRNA, (T) TargetRNA, (P) RNApredator. Bold-face type indicates candidates also found by proteome analysis. Column H: proteome data showing ΔroxS/WT ratio for Spectral Counting (SC)/ΔroxS/WT ratio for MS1 Filtering (MS1)/ average number of peptides in mutant/p-value for MS1 filtering. nd: not determined. (XLSX) [file pgen.1004957.s010.xlsx]

## Sheet: Feuil1
						Transcriptome			Proteome		GO terms
Protein Accession Nr	Gene Symbol	Regulon	Target	Protein Description		∆roxS/WT	q-value		(SC/MS1/peptides/p-value)		Molecular function	Biological process
GR_BACSU	yvgN			Glyoxal reductase		4.69626	0.00314628		1.38/1.91/41/0.03		GO:0016491: oxidoreductase activity (IEA) GO:0043892: methylglyoxal reductase (NADPH-dependent) activity (IEA)	GO:0055114: oxidation-reduction process (IEA)
FLAV_BACSU	ykuN	Fur/PerR		Probable flavodoxin-1		4.64539	0.00401401		3.5/4.37/7/0.02		GO:0005506: iron ion binding (IEA) GO:0010181: FMN binding (IEA) GO:0016491: oxidoreductase activity (IEA)	GO:0055114: oxidation-reduction process (IEA)
CYDA_BACSU	cydA	ResD/CcpA/Rex		Cytochrome bd ubiquinol oxidase subunit 1		4.42576	0.00444866		nd		GO:0016491: oxidoreductase activity (IEA) GO:0046872: metal ion binding (IEA)	GO:0055114: oxidation-reduction process (IEA)
YKUO_BACSU	ykuO	Fur/PerR		Uncharacterized protein YkuO		4.21706	0.00467081		nd		---	---
CH10_BACSU	groES	HrcA		10 kDa chaperonin		3.62652	0.00313484		nd		GO:0005524: ATP binding (IEA)	GO:0006457: protein folding (IEA) GO:0006950: response to stress (IEA)
FLAW_BACSU	ykuP	Fur/PerR		Probable flavodoxin-2		3.33633	0.0105639		1.89/2.41/11.3/0.03		GO:0005506: iron ion binding (IEA) GO:0009055: electron carrier activity (IEA) GO:0010181: FMN binding (IEA) GO:0016491: oxidoreductase activity (IEA)	GO:0055114: oxidation-reduction process (IEA)
YQGX_BACSU	yqgX			Uncharacterized protein YqgX		3.05411	0.00358994		4.5/2.14/3/0.18		GO:0016787: hydrolase activity (IEA) GO:0046872: metal ion binding (IEA)	GO:0008152: metabolic process (IEA)
LDH_BACSU	ldh	ResD/Rex		L-lactate dehydrogenase		3.03332	0.00595448		1.15/1.51/15.6/0.13		GO:0003824: catalytic activity (IEA) GO:0004459: L-lactate dehydrogenase activity (IEA) GO:0016491: oxidoreductase activity (IEA) GO:0016616: oxidoreductase activity, acting on the CH-OH group of donors, NAD or NADP as acceptor (IEA)	GO:0005975: carbohydrate metabolic process (IEA) GO:0006096: glycolysis (IEA) GO:0044262: cellular carbohydrate metabolic process (IEA) GO:0055114: oxidation-reduction process (IEA)
MANR_BACSU	manR	ManR		Putative phosphotransferase enzyme IIA component		2.90009	0.00464762		nd		GO:0005215: transporter activity (IEA) GO:0005351: sugar:hydrogen symporter activity (IEA) GO:0008982: protein-N(PI)-phosphohistidine-sugar phosphotransferase activity (IEA) GO:0016301: kinase activity (IEA) GO:0016740: transferase activity (IEA)	GO:0006351: transcription, DNA-templated (IEA) GO:0006355: regulation of transcription, DNA-templated (IEA) GO:0006810: transport (IEA) GO:0006812: cation transport (IEA) GO:0009401: phosphoenolpyruvate-dependent sugar phosphotransferase system (IEA) GO:0015992: proton transport (IEA) GO:0016310: phosphorylation (IEA) GO:0034219: carbohydrate transmembrane transport (IEA) GO:0034220: ion transmem…
DHBE_BACSU	dhbE	Fur/PerR		2,3-dihydroxybenzoate-AMP ligase		2.84211	0.00484783		nd		GO:0008668: 2,3-dihydroxybenzoyl)adenylate synthase activity; GO:0005524:ATP binding (IEA) ;GO:0016874: ligase activity;	GO:0019290: siderophore biosynthetic process
YUSI_BACSU	yusI			Uncharacterized protein YusI		2.83751	0.00467988		2.75/2.71/7.3/0.09		GO:0016491: oxidoreductase activity (IEA)	GO:0055114: oxidation-reduction process (IEA)
YQJL_BACSU	yqjL	SigW		Uncharacterized protein YqjL		2.73428	0.00457634		nd		---	---
PEPF_BACSU	pepF/yjbG		*	Oligoendopeptidase F homolog		2.63269	0.00450044		nd		GO:0004222: metalloendopeptidase activity (IEA) GO:0008233: peptidase activity (IEA) GO:0008237: metallopeptidase activity (IEA) GO:0008270: zinc ion binding (IEA) GO:0016787: hydrolase activity (IEA) GO:0046872: metal ion binding (IEA)	GO:0006508: proteolysis (IEA)
RESA_BACSU	resA	PhoP/ResD		Thiol-disulfide oxidoreductase ResA		2.61534	0.00454413		nd		GO:0015036: disulfide oxidoreductase activity (IEA) GO:0016209: antioxidant activity (IEA) GO:0016491: oxidoreductase activity (IEA)	GO:0017004: cytochrome complex assembly (IEA) GO:0045454: cell redox homeostasis (IEA) GO:0055114: oxidation-reduction process (IEA)
YHFI_BACSU	yhfI			Uncharacterized protein YhfI		2.57364	0.00476727		2.64/2.42/9.67/0.19		GO:0016787: hydrolase activity (IEA)	GO:0008152: metabolic process (IEA)
YXEB_BACSU	yxeB	Fur		Iron(3+)-hydroxamate-binding protein YxeB		2.45058	0.00501966		1.38/1.99/36.7/0.001		GO:0005381 - iron ion transmembrane transporter activity (IEA)	GO:0006810: transport (IEA) GO:0006811: ion transport (IEA) GO:0055072: iron ion homeostasis (IEA)
TPX_BACSU	tpx			Probable thiol peroxidase		2.4484	0.00501779		1.61/1.76/46.7/0.01		GO:0004601: peroxidase activity (IEA) GO:0008379: thioredoxin peroxidase activity (IEA) GO:0016209: antioxidant activity (IEA) GO:0016491: oxidoreductase activity (IEA) GO:0016684: oxidoreductase activity, acting on peroxide as acceptor (IEA)	GO:0045454: cell redox homeostasis (IEA) GO:0055114: oxidation-reduction process (IEA)
YOXD_BACSU	yoxD			Uncharacterized oxidoreductase YoxD		2.44384	0.00630972		1.48/1.5/42/0.00		GO:0016491: oxidoreductase activity (IEA)	GO:0008152: metabolic process (IEA) GO:0055114: oxidation-reduction process (IEA)
DHBA_BACSU	dhbA	Fur/PerR		2,3-dihydro-2,3-dihydroxybenzoate dehydrogenase		2.34968	0.0274796		2/2.99 /14/0.1		GO:0008667: 2,3-dihydro-2,3-dihydroxybenzoate dehydrogenase activity;	GO:0006950: response to stress; GO:0019290: siderophore biosynthetic process
YJHA_BACSU	yjhA			Uncharacterized lipoprotein YjhA		2.33916	0.0145836		1.04/1.25 /23.3/0.5
PGK_BACSU	pgk	CggR		Phosphoglycerate kinase		2.30993	0.00500574		nd		GO:0000166: nucleotide binding (IEA) GO:0004618: phosphoglycerate kinase activity (IEA) GO:0005524: ATP binding (IEA) GO:0016301: kinase activity (IEA) GO:0016740: transferase activity (IEA)	GO:0006096: glycolysis (IEA) GO:0016310: phosphorylation (IEA)
DHBC_BACSU	dhbC	Fur/PerR		Isochorismate synthase DhbC		2.29827	0.0283914		∆roxS only/4.76/1.67/0.33		GO:0008909: isochorismate synthase activity (IEA) GO:0016853: isomerase activity (IEA)	GO:0009058: biosynthetic process (IEA)
YJBL_BACSU	yjbL			UPF0738 protein YjbL		2.27033	0.0113492		nd		---	---
YVRP_BACSU	yvrP	ComK		Putative efflux system protein YvrP		2.25252	0.023368		2/3.29 /1.5/0.18		---	---
YRAA_BACSU	yraA	SigM		Putative cysteine protease YraA		2.22185	0.00739168		1.45/0.77 /36.7/0.08		GO:0008233: peptidase activity (IEA) GO:0016787: hydrolase activity (IEA) GO:0016798: hydrolase activity, acting on glycosyl bonds (IEA)	GO:0006508: proteolysis (IEA) GO:0006950: response to stress (IEA)
DHBB_BACSU	dhbB	Fur/PerR		Isochorismatase		2.18385	0.0476951		1.78/2.39 /5.33/0.27		GO:0003824: catalytic activity (IEA) GO:0008908: isochorismatase activity (IEA) GO:0016787: hydrolase activity (IEA)	GO:0008152: metabolic process (IEA)
YUSV_BACSU	yusV	Fur		Probable siderophore transport system ATP-binding protein YusV		2.17544	0.00584218		nd		GO:0000166: nucleotide binding (IEA) GO:0005524: ATP binding (IEA) GO:0016887: ATPase activity (IEA) GO:0017111: nucleoside-triphosphatase activity (IEA)	GO:0006200: ATP catabolic process (IEA) GO:0006810: transport (IEA) GO:0006811: ion transport (IEA) GO:0008152: metabolic process (IEA) GO:0055072: iron ion homeostasis (IEA)
YKTB_BACSU	yktB			UPF0637 protein YktB		2.1664	0.0051823		1.78/2.36/10.7/0.01		---	---
NATB_BACSU	natB			Protein NatB		2.16116	0.00868292		nd		---	GO:0006810: transport (IEA) GO:0006811: ion transport (IEA) GO:0006814: sodium ion transport (IEA)
PTAS_BACSU	pta	CcpA		Phosphate acetyltransferase		2.16095	0.00599273		1.09/1.33/86/0.15		GO:0008959: phosphate acetyltransferase activity (IEA) GO:0016407: acetyltransferase activity (IEA) GO:0016740: transferase activity (IEA) GO:0016746: transferase activity, transferring acyl groups (IEA)	GO:0006085: acetyl-CoA biosynthetic process (IEA) GO:0008152: metabolic process (IEA)
YOKF_BACSU	yokF			SPBc2 prophage-derived endonuclease YokF		2.15367	0.0133107		1.14/1.48/8.3/0.17		GO:0003676: nucleic acid binding (IEA) GO:0004518: nuclease activity (IEA,IMP) GO:0004519: endonuclease activity (IEA) GO:0016787: hydrolase activity (IEA) GO:0016788: hydrolase activity, acting on ester bonds (IEA) GO:0046872: metal ion binding (IEA)	GO:0008152: metabolic process (IEA,IMP) GO:0090305: nucleic acid phosphodiester bond hydrolysis (IEA,IMP)
YOLB_BACSU	yolB			SPBc2 prophage-derived uncharacterized protein YolB		2.14557	0.0225841		nd
CH60_BACSU	groEL	HrcA		60 kDa chaperonin		2.14197	0.00504211		nd		GO:0000166: nucleotide binding (IEA) GO:0005524: ATP binding (IEA) GO:0051082: unfolded protein binding (IEA)	GO:0006457: protein folding (IEA) GO:0006950: response to stress (IEA) GO:0042026: protein refolding (IEA) GO:0044267: cellular protein metabolic process (IEA)
YHFE_BACSU	yhfE			Putative aminopeptidase YhfE		2.13726	0.0118139		2.3/4.73/7.66/0.02		GO:0004177: aminopeptidase activity (IEA) GO:0008233: peptidase activity (IEA) GO:0008237: metallopeptidase activity (IEA) GO:0016787: hydrolase activity (IEA) GO:0046872: metal ion binding (IEA)	GO:0006508: proteolysis (IEA)
YOLA_BACSU	yolA			SPBc2 prophage-derived uncharacterized protein YolA		2.12122	0.0122493		nd		---	---
ESTA_BACSU	estA			Lipase EstA		2.10822	0.00897709		nd		GO:0004806: triglyceride lipase activity (IDA,IEA) GO:0016787: hydrolase activity (IEA)	GO:0006629: lipid metabolic process (IEA) GO:0016042: lipid catabolic process (IEA)
TKT_BACSU	tkt	SpoOA		Transketolase		2.10656	0.00712897		nd		GO:0003824: catalytic activity (IEA) GO:0004802: transketolase activity (IEA) GO:0016740: transferase activity (IEA) GO:0046872: metal ion binding (IEA)	GO:0008152: metabolic process (IEA)
YPJG_BACSU	ypjG			Uncharacterized deacetylase YpjG		2.09325	0.00853028		1.5/4.38/2/0.23		GO:0016787: hydrolase activity (IEA)	GO:0008152: metabolic process (IEA)
YPWA_BACSU	ypwA			Putative metalloprotease YpwA		2.09034	0.0123024		∆roxS only/11.3/3.33/0.24		GO:0004181: metallocarboxypeptidase activity (IEA) GO:0008233: peptidase activity (IEA) GO:0008237: metallopeptidase activity (IEA) GO:0016787: hydrolase activity (IEA) GO:0046872: metal ion binding (IEA)	GO:0006508: proteolysis (IEA)
PTN3B_BACSU	manP	ManR		Mannose-specific phosphotransferase enzyme IIA component		2.08215	0.00719569		nd		GO:0005215: transporter activity (IEA) GO:0005351: sugar:hydrogen symporter activity (IEA) GO:0008982: protein-N(PI)-phosphohistidine-sugar phosphotransferase activity (IEA) GO:0016301: kinase activity (IEA) GO:0016740: transferase activity (IEA)	GO:0006810: transport (IEA) GO:0006812: cation transport (IEA) GO:0008643: carbohydrate transport (IEA) GO:0009401: phosphoenolpyruvate-dependent sugar phosphotransferase system (IEA) GO:0015992: proton transport (IEA) GO:0016310: phosphorylation (IEA) GO:0034219: carbohydrate transmembrane transport (IEA) GO:0034220: ion transmembrane transport (IEA) GO:0055085: transmembrane transport (IEA)
DAPB_BACSU	dapB			4-hydroxy-tetrahydrodipicolinate reductase		2.07968	0.00622943		1.36/1.68/11.33/0.07		GO:0008839: 4-hydroxy-tetrahydrodipicolinate reductase (IEA) GO:0016491: oxidoreductase activity (IEA) GO:0016726: oxidoreductase activity, acting on CH or CH2 groups, NAD or NADP as acceptor (IEA) GO:0050661: NADP binding (IEA) GO:0051287: NAD binding (IEA) GO:0070402: NADPH binding (IEA)	GO:0008652: cellular amino acid biosynthetic process (IEA) GO:0009085: lysine biosynthetic process (IEA) GO:0009089: lysine biosynthetic process via diaminopimelate (IEA) GO:0019877: diaminopimelate biosynthetic process (IEA) GO:0055114: oxidation-reduction process (IEA)
LPLJ_BACSU	lplJ/yhfJ			Lipoate-protein ligase LplJ		2.06533	0.0181206		1.71/2.49/25.6/0.03		GO:0000166: nucleotide binding (IEA) GO:0003824: catalytic activity (IEA) GO:0005524: ATP binding (IEA) GO:0016740: transferase activity (IEA) GO:0016874: ligase activity (IEA) GO:0016979: lipoate-protein ligase activity (IDA) GO:0017118: lipoyltransferase activity (IDA)	GO:0006464: cellular protein modification process (IEA) GO:0009249: protein lipoylation (IDA,IEA)
YQGA_BACSU	yqgA			Cell wall-binding protein YqgA		2.04894	0.00793595		nd		---	---
6PGD_BACSU	gndA			6-phosphogluconate dehydrogenase, NADP(+)-dependent, decarboxylating		2.02627	0.00632937		1.21/1.75/27/0.18		GO:0004616: phosphogluconate dehydrogenase (decarboxylating) activity (IEA) GO:0016491: oxidoreductase activity (IEA) GO:0016616: oxidoreductase activity, acting on the CH-OH group of donors, NAD or NADP as acceptor (IEA) GO:0050661: NADP binding (IEA) GO:0050662: coenzyme binding (IEA)	GO:0006098: pentose-phosphate shunt (IEA) GO:0019521: D-gluconate metabolic process (IEA) GO:0055114: oxidation-reduction process (IEA)
ROCA_BACSU	rocA	AhrC/RocR		1-pyrroline-5-carboxylate dehydrogenase		2.01588	0.0267008		nd		GO:0003842: 1-pyrroline-5-carboxylate dehydrogenase activity (IEA) GO:0016491: oxidoreductase activity (IEA) GO:0016620: oxidoreductase activity, acting on the aldehyde or oxo group of donors, NAD or NADP as acceptor (IEA)	GO:0006537: glutamate biosynthetic process (IEA) GO:0006561: proline biosynthetic process (IEA) GO:0008152: metabolic process (IEA) GO:0010133: proline catabolic process to glutamate (IEA) GO:0055114: oxidation-reduction process (IEA)
DHE2_BACSU	rocG	RocR		Catabolic NAD-specific glutamate dehydrogenase RocG		2.00517	0.0170454		nd		GO:0004352: glutamate dehydrogenase (NAD+) activity (IDA,IEA) GO:0005515: protein binding (IPI) GO:0016491: oxidoreductase activity (IEA) GO:0016639: oxidoreductase activity, acting on the CH-NH2 group of donors, NAD or NADP as acceptor (IEA)	GO:0006520: cellular amino acid metabolic process (IEA,IMP) GO:0055114: oxidation-reduction process (IEA,IMP)
GLPK_BACSU	glpK	GlpP/CcpA	97 (T)	Glycerol kinase		0.482997	0.00854603		nd		GO:0000166: nucleotide binding (IEA) GO:0004370: glycerol kinase activity (IEA,ISS) GO:0005524: ATP binding (IEA) GO:0016301: kinase activity (IEA) GO:0016740: transferase activity (IEA) GO:0016773: phosphotransferase activity, alcohol group as acceptor (IEA)	GO:0005975: carbohydrate metabolic process (IEA) GO:0006071: glycerol metabolic process (IEA,ISS) GO:0006072: glycerol-3-phosphate metabolic process (IEA) GO:0016310: phosphorylation (IEA) GO:0019563: glycerol catabolic process (IEA)
	S1022			sRNA		0.474174	0.0336896
TRPD_BACSU	trpD	TRAP		Anthranilate phosphoribosyltransferase		0.472423	0.00747795		nd		GO:0004048: anthranilate phosphoribosyltransferase activity (IEA) GO:0016740: transferase activity (IEA) GO:0016757: transferase activity, transferring glycosyl groups (IEA)	GO:0000162: tryptophan biosynthetic process (IEA) GO:0008152: metabolic process (IEA) GO:0008652: cellular amino acid biosynthetic process (IEA) GO:0009073: aromatic amino acid family biosynthetic process (IEA)
PTWCB_BACSU	nagP	NagR	22 (P)	N-acetylglucosamine-specific phosphotransferase enzyme IIB component		0.468983	0.00765092		nd		GO:0005351: sugar:hydrogen symporter activity (IEA) GO:0008982: protein-N(PI)-phosphohistidine-sugar phosphotransferase activity (IEA) GO:0015572: N-acetylglucosamine transmembrane transporter activity (IEA) GO:0016301: kinase activity (IEA) GO:0016740: transferase activity (IEA)	GO:0006810: transport (IEA) GO:0006812: cation transport (IEA) GO:0008643: carbohydrate transport (IEA) GO:0009401: phosphoenolpyruvate-dependent sugar phosphotransferase system (IEA) GO:0015992: proton transport (IEA) GO:0016310: phosphorylation (IEA) GO:0034219: carbohydrate transmembrane transport (IEA) GO:0034220: ion transmembrane transport (IEA) GO:0055085: transmembrane transport (IEA) GO:…
XKDF_BACSU	xkdF	Xpf		Phage-like element PBSX protein XkdF		0.468357	0.00536471		nd		---	---
XLYA_BACSU	xlyA			N-acetylmuramoyl-L-alanine amidase XlyA		0.467658	0.00728877		nd		GO:0008745: N-acetylmuramoyl-L-alanine amidase activity (IEA) GO:0016787: hydrolase activity (IEA)	GO:0009253: peptidoglycan catabolic process (IEA) GO:0016998: cell wall macromolecule catabolic process (IEA) GO:0030420: establishment of competence for transformation (IEA) GO:0030435: sporulation resulting in formation of a cellular spore (IEA)
XHLA_BACSU	xhlA			Protein XhlA		0.467326	0.00562873		nd		---	---
	S462			sRNA		0.467131	0.0260817				---	---
XKDK_BACSU	xkdK	Xpf		Phage-like element PBSX protein XkdK		0.463684	0.00502877		nd		---	---
YWRE_BACSU	ywrE	SigW		Uncharacterized protein YwrE		0.461143	0.0145828		nd		---	---
GAMA_BACSU	nagBB/gamA	YbgA		Probable glucosamine-6-phosphate deaminase 2		0.460988	0.0108349		nd		GO:0004342: glucosamine-6-phosphate deaminase activity (IEA) GO:0016787: hydrolase activity (IEA)	GO:0005975: carbohydrate metabolic process (IEA) GO:0006044: N-acetylglucosamine metabolic process (IEA) GO:0019262: N-acetylneuraminate catabolic process (IEA)
YKZM_BACSU	ykzM	Xpf		Uncharacterized protein YkzM		0.459249	0.00502496		nd		---	---
CADA_BACSU	copB			copper(I)-transporting ATPase		0.458018	0.0113766		nd		GO:0005524: ATP binding (IEA); GO:0008551: cadmium-exporting ATPase activity; GO:0046872: metal ion binding; GO:0016463: zinc-exporting ATPase activity	GO:0006824:cobalt ion transport; GO:0006825: copper ion transport; GO:0046686: response to cadmium ion; GO:0006950: response to stress;
XHLB_BACSU	xhlB			Holin		0.456744	0.00671061		nd		---	---
XTMB_BACSU	xtmB	Xpf		PBSX phage terminase large subunit		0.456263	0.00491791		nd		---	GO:0006323: DNA packaging (IEA) GO:0019076: viral release from host cell (IEA)
XKDE_BACSU	xkdE	Xpf		Phage-like element PBSX protein XkdE		0.450017	0.00517377		nd		---	---
XKDS_BACSU	xkdS			Phage-like element PBSX protein XkdS		0.448537	0.00595684		nd		---	---
XTMA_BACSU	xtmA	Xpf		PBSX phage terminase small subunit		0.448506	0.00552495		nd		---	GO:0006323: DNA packaging (IEA) GO:0019076: viral release from host cell (IEA)
XKDQ_BACSU	xkdQ			Phage-like element PBSX protein XkdQ		0.448421	0.00494861		nd		---	---
XEPA_BACSU	xepA			Phage-like element PBSX protein XepA		0.448351	0.00558552		nd		---	---
XKDT_BACSU	xkdT			Phage-like element PBSX protein XkdT		0.446161	0.00534522		nd		---	---
YUAF_BACSU	yuaF	SigW		Uncharacterized membrane protein YuaF		0.44336	0.0127662		nd		---	---
XKDR_BACSU	xkdR			Phage-like element PBSX protein XkdR		0.443076	0.00830113		nd		---	---
XKDU_BACSU	xkdU			Phage-like element PBSX protein XkdU		0.438744	0.00548581		nd		---	---
XKDV_BACSU	xkdV			Phage-like element PBSX protein XkdV		0.435875	0.00560642		nd		---	---
XKDW_BACSU	xkdW			Phage-like element PBSX protein XkdW		0.435113	0.00501341		nd		---	---
XKDH_BACSU	xkdH	Xpf		Phage-like element PBSX protein XkdH		0.432149	0.0100902		nd		---	---
XKDM_BACSU	xkdM	Xpf		Phage-like element PBSX protein XkdM		0.429543	0.00463793		nd		---	---
XKZA_BACSU	xkzA			Uncharacterized protein XkzA		0.429283	0.00546281		nd		---	---
XKDX_BACSU	xkdX			Phage-like element PBSX protein XkdX		0.426443	0.00467602		nd		---	---
CATD_BACSU	catD	CatR/YodB		Putative oxidoreductase CatD		0.424714	0.00622924		nd		GO:0016491: oxidoreductase activity (IEA)	GO:0009636: response to toxic substance (IEA) GO:0019439: aromatic compound catabolic process (IEA) GO:0055114: oxidation-reduction process (IEA)
TRPC_BACSU	trpC	TRAP		Indole-3-glycerol phosphate synthase		0.42425	0.0328825		nd		GO:0003824: catalytic activity (IEA) GO:0004425: indole-3-glycerol-phosphate synthase activity (IEA) GO:0016829: lyase activity (IEA) GO:0016831: carboxy-lyase activity (IEA)	GO:0000162: tryptophan biosynthetic process (IEA) GO:0006568: tryptophan metabolic process (IEA) GO:0008152: metabolic process (IEA) GO:0008652: cellular amino acid biosynthetic process (IEA) GO:0009073: aromatic amino acid family biosynthetic process (IEA)
XKDN_BACSU	xkdN			Phage-like element PBSX protein XkdN		0.421316	0.00467426		nd		---	---
YKZL_BACSU	ykzL	Xpf		Uncharacterized protein YkzL		0.420758	0.00467659		nd		---	---
CADE_BACSU	catE	CatR/YodB		Catechol-2,3-dioxygenase		0.414717	0.00458152		nd		GO:0003824: catalytic activity (IEA) GO:0008198: ferrous iron binding (IEA) GO:0016491: oxidoreductase activity (IEA) GO:0018577: catechol 2,3-dioxygenase activity (IEA) GO:0046872: metal ion binding (IEA) GO:0051213: dioxygenase activity (IEA)	GO:0006725: cellular aromatic compound metabolic process (IEA) GO:0009636: response to toxic substance (IEA) GO:0019439: aromatic compound catabolic process (IEA) GO:0055114: oxidation-reduction process (IEA)
XKDP_BACSU	xkdP			Phage-like element PBSX protein XkdP		0.412331	0.0047657		nd		---	GO:0016998: cell wall macromolecule catabolic process (IEA)
XKDI_BACSU	xkdI	Xpf		Phage-like element PBSX protein XkdI		0.411557	0.00465101		nd		---	---
XKDG_BACSU	xkdG	Xpf		Phage-like element PBSX protein XkdG		0.400865	0.00455594		nd		---	---
YWDA_BACSU	ywdA	SacT/SacY		Uncharacterized protein YwdA		0.400653	0.00504129		nd		---	---
XKDJ_BACSU	xkdJ	Xpf		Phage-like element PBSX protein XkdJ		0.398748	0.00451945		nd		---	---
XKZB_BACSU	xkzB			Uncharacterized protein XkzB		0.38271	0.00457887		nd		---	---
GLPF_BACSU	glpF	GlpP/CcpA		Glycerol uptake facilitator protein		0.354498	0.00468151		nd		GO:0005215: transporter activity (IEA)	GO:0006071: glycerol metabolic process (IEA) GO:0006810: transport (IEA)
TRHBO_BACSU	yjbI			Group 2 truncated hemoglobin YjbI		0.268613	0.0040426		nd		GO:0005506: iron ion binding (IEA) GO:0019825: oxygen binding (IEA) GO:0020037: heme binding (IEA) GO:0046872: metal ion binding (IEA)	GO:0006810: transport (IEA) GO:0015671: oxygen transport (IEA)
CZCO_BACSU	yrdP/czcO			Uncharacterized oxidoreductase CzcO		0.268138	0.00312354		nd		GO:0016491: oxidoreductase activity (IEA)	GO:0006810: transport (IEA) GO:0006811: ion transport (IEA) GO:0006813: potassium ion transport (IEA) GO:0006824: cobalt ion transport (IEA) GO:0006829: zinc ion transport (IEA) GO:0055114: oxidation-reduction process (IEA)
PTSBC_BACSU	sacP	SacT/SacY		Sucrose permease IIC component		0.267797	0.00479844		nd		GO:0005351: sugar:hydrogen symporter activity (IEA) GO:0008982: protein-N(PI)-phosphohistidine-sugar phosphotransferase activity (IEA) GO:0016301: kinase activity (IEA) GO:0016740: transferase activity (IEA)	GO:0006810: transport (IEA) GO:0006812: cation transport (IEA) GO:0008643: carbohydrate transport (IEA) GO:0009401: phosphoenolpyruvate-dependent sugar phosphotransferase system (IEA) GO:0015992: proton transport (IEA) GO:0016310: phosphorylation (IEA) GO:0034219: carbohydrate transmembrane transport (IEA) GO:0034220: ion transmembrane transport (IEA) GO:0055085: transmembrane transport (IEA)
SCRB_BACSU	sacA	SacT/SacY		Sucrose-6-phosphate hydrolase		0.257144	0.00451933		nd		GO:0004553: hydrolase activity, hydrolyzing O-glycosyl compounds (IEA) GO:0004564: beta-fructofuranosidase activity (IEA) GO:0004575: sucrose alpha-glucosidase activity (IEA) GO:0016787: hydrolase activity (IEA) GO:0016798: hydrolase activity, acting on glycosyl bonds (IEA)	GO:0005975: carbohydrate metabolic process (IEA) GO:0005985: sucrose metabolic process (IEA) GO:0008152: metabolic process (IEA)
YJBH_BACSU	yjbH			UPF0413 protein YjbH		0.244224	0.00446075		nd		GO:0005515: protein binding (IPI)	---
CZCD_BACSU	czcD			Cadmium, cobalt and zinc/H(+)-K(+) antiporter		0.23519	0.00305602		nd		GO:0008324: cation transmembrane transporter activity (IEA)	GO:0006810: transport (IEA) GO:0006811: ion transport (IEA) GO:0006812: cation transport (IEA) GO:0006813: potassium ion transport (IEA) GO:0006824: cobalt ion transport (IEA) GO:0006829: zinc ion transport (IEA) GO:0034220: ion transmembrane transport (IEA) GO:0055085: transmembrane transport (IEA)
Legend:
bold: candidate found in both proteome and transcriptome
Targets: Targets predicted by TargetRNA2 (T), RNApredator (P) and CopraRNA (C) are given, preceded by their ranks
Column H: proteome data showing ∆roxS/WT ratio for Spectral Counting (SC)/∆roxS/WT ratio for MS1 Filtering (MS1)/ average number of peptides in mutant/p-value for MS1 filtering
nd: not determined
*: manually predicted target (problem with annotation of ORF start)
